# Supplementary material for: An ultralight, tiny, flexible six-axis force/torque sensor enables dexterous fingertip manipulations
Source: Nat Commun. 2025 Jul 1;16:5693. doi: 10.1038/s41467-025-60861-8 (PMC12214963; doi:10.1038/s41467-025-60861-8)
Supplement: Supplementary file 7 — Source Data [file 41467_2025_60861_MOESM7_ESM.xlsx]

## Sheet: Figure 2b
Fx (N)	Ut4	Ut3	Ut1	Ut2	Ub4	Ub3	Ub1	Ub2
-5	-0.11753	0.11435	-0.10453	0.10424	-0.08324	0.07938	-0.1113	0.10561
-4	-0.09403	0.09148	-0.08362	0.08339	-0.0666	0.0635	-0.08904	0.08448
-3	-0.07052	0.06861	-0.06272	0.06254	-0.04995	0.04763	-0.06678	0.06336
-2	-0.04701	0.04574	-0.04181	0.0417	-0.0333	0.03175	-0.04452	0.04224
-1	-0.02351	0.02287	-0.02091	0.02085	-0.01665	0.01588	-0.02226	0.02112
0	0	0	0	0	0	0	0	0
1	0.02351	-0.02287	0.02091	-0.02085	0.01665	-0.01588	0.02226	-0.02112
2	0.04701	-0.04574	0.04181	-0.0417	0.0333	-0.03175	0.04452	-0.04224
3	0.07052	-0.06861	0.06272	-0.06254	0.04995	-0.04763	0.06678	-0.06336
4	0.09403	-0.09148	0.08362	-0.08339	0.0666	-0.0635	0.08904	-0.08448
5	0.11753	-0.11435	0.10453	-0.10424	0.08324	-0.07938	0.1113	-0.10561

## Sheet: Figure 2c
Fy (N)	Ut4	Ut3	Ut1	Ut2	Ub4	Ub3	Ub1	Ub2
-5	-0.11117	-0.10885	0.10879	0.10967	-0.05747	-0.05108	0.1309	0.13585
-4	-0.08894	-0.08708	0.08703	0.08774	-0.04598	-0.04087	0.10472	0.10868
-3	-0.0667	-0.06531	0.06527	0.0658	-0.03448	-0.03065	0.07854	0.08151
-2	-0.04447	-0.04354	0.04351	0.04387	-0.02299	-0.02043	0.05236	0.05434
-1	-0.02223	-0.02177	0.02176	0.02193	-0.01149	-0.01022	0.02618	0.02717
0	0	0	0	0	0	0	0	0
1	0.02223	0.02177	-0.02176	-0.02193	0.01149	0.01022	-0.02618	-0.02717
2	0.04447	0.04354	-0.04351	-0.04387	0.02299	0.02043	-0.05236	-0.05434
3	0.0667	0.06531	-0.06527	-0.0658	0.03448	0.03065	-0.07854	-0.08151
4	0.08894	0.08708	-0.08703	-0.08774	0.04598	0.04087	-0.10472	-0.10868
5	0.11117	0.10885	-0.10879	-0.10967	0.05747	0.05108	-0.1309	-0.13585

## Sheet: Figure 2d
Fz (N)	Ut4	Ut3	Ut1	Ut2	Ub4	Ub3	Ub1	Ub2
-15	-0.39019	-0.38395	-0.3789	-0.38315	-0.31427	-0.30888	-0.41899	-0.41286
-12	-0.31215	-0.30716	-0.30312	-0.30652	-0.25141	-0.2471	-0.3352	-0.33029
-9	-0.23412	-0.23037	-0.22734	-0.22989	-0.18856	-0.18533	-0.2514	-0.24772
-6	-0.15608	-0.15358	-0.15156	-0.15326	-0.12571	-0.12355	-0.1676	-0.16514
-3	-0.07804	-0.07679	-0.07578	-0.07663	-0.06285	-0.06178	-0.0838	-0.08257
0	0	0	0	0	0	0	0	0

## Sheet: Figure 2e
Mx (mN·m)	Ut4	Ut3	Ut1	Ut2	Ub4	Ub3	Ub1	Ub2
-60	0.37769	0.37272	-0.3702	-0.37401	0.30854	0.28918	-0.40756	-0.41808
-50	0.31474	0.3106	-0.3085	-0.31168	0.25711	0.24099	-0.33963	-0.3484
-40	0.25179	0.24848	-0.2468	-0.24934	0.20569	0.19279	-0.2717	-0.27872
-30	0.18885	0.18636	-0.1851	-0.18701	0.15427	0.14459	-0.20378	-0.20904
-20	0.1259	0.12424	-0.1234	-0.12467	0.10285	0.09639	-0.13585	-0.13936
-10	0.06295	0.06212	-0.0617	-0.06234	0.05142	0.0482	-0.06793	-0.06968
0	0	0	0	0	0	0	0	0
10	-0.06295	-0.06212	0.0617	0.06234	-0.05142	-0.0482	0.06793	0.06968
20	-0.1259	-0.12424	0.1234	0.12467	-0.10285	-0.09639	0.13585	0.13936
30	-0.18885	-0.18636	0.1851	0.18701	-0.15427	-0.14459	0.20378	0.20904
40	-0.25179	-0.24848	0.2468	0.24934	-0.20569	-0.19279	0.2717	0.27872
50	-0.31474	-0.3106	0.3085	0.31168	-0.25711	-0.24099	0.33963	0.3484
60	-0.37769	-0.37272	0.3702	0.37401	-0.30854	-0.28918	0.40756	0.41808

## Sheet: Figure 2f
My (mN·m)	Ut4	Ut3	Ut1	Ut2	Ub4	Ub3	Ub1	Ub2
-60	-0.39406	0.38293	-0.36164	0.3603	-0.32236	0.31812	-0.39916	0.37355
-50	-0.32839	0.31911	-0.30137	0.30025	-0.26863	0.2651	-0.33263	0.31129
-40	-0.26271	0.25529	-0.24109	0.2402	-0.21491	0.21208	-0.26611	0.24903
-30	-0.19703	0.19147	-0.18082	0.18015	-0.16118	0.15906	-0.19958	0.18678
-20	-0.13135	0.12764	-0.12055	0.1201	-0.10745	0.10604	-0.13305	0.12452
-10	-0.06568	0.06382	-0.06027	0.06005	-0.05373	0.05302	-0.06653	0.06226
0	0	0	0	0	0	0	0	0
10	0.06568	-0.06382	0.06027	-0.06005	0.05373	-0.05302	0.06653	-0.06226
20	0.13135	-0.12764	0.12055	-0.1201	0.10745	-0.10604	0.13305	-0.12452
30	0.19703	-0.19147	0.18082	-0.18015	0.16118	-0.15906	0.19958	-0.18678
40	0.26271	-0.25529	0.24109	-0.2402	0.21491	-0.21208	0.26611	-0.24903
50	0.32839	-0.31911	0.30137	-0.30025	0.26863	-0.2651	0.33263	-0.31129
60	0.39406	-0.38293	0.36164	-0.3603	0.32236	-0.31812	0.39916	-0.37355

## Sheet: Figure 2g
Mz (mN·m)	Ut4	Ut3	Ut1	Ut2	Ub4	Ub3	Ub1	Ub2
-20	0.19103	-0.19187	0.1469	-0.14783	-0.18944	0.18978	-0.14357	0.14349
-16	0.15282	-0.15349	0.11752	-0.11826	-0.15155	0.15183	-0.11485	0.11479
-12	0.11462	-0.11512	0.08814	-0.0887	-0.11366	0.11387	-0.08614	0.08609
-8	0.07641	-0.07675	0.05876	-0.05913	-0.07578	0.07591	-0.05743	0.05739
-4	0.03821	-0.03837	0.02938	-0.02957	-0.03789	0.03796	-0.02871	0.0287
0	0	0	0	0	0	0	0	0
4	-0.03821	0.03837	-0.02938	0.02957	0.03789	-0.03796	0.02871	-0.0287
8	-0.07641	0.07675	-0.05876	0.05913	0.07578	-0.07591	0.05743	-0.05739
12	-0.11462	0.11512	-0.08814	0.0887	0.11366	-0.11387	0.08614	-0.08609
16	-0.15282	0.15349	-0.11752	0.11826	0.15155	-0.15183	0.11485	-0.11479
20	-0.19103	0.19187	-0.1469	0.14783	0.18944	-0.18978	0.14357	-0.14349

## Sheet: Figure 3b
Actual Fx (N)	Measured Fx (N)	Error Fx (N)
-0.66749	-0.71356	-0.04607
-0.17866	-0.27977	-0.10112
4.13917	4.25664	0.11746
0	-0.04019	-0.04019
1.4531	1.61308	0.15998
1.57844	1.67709	0.09865
-1.4182	-1.58364	-0.16544
0	0.12245	0.12245
-0.78358	-0.78005	0.00353
0.53044	0.58075	0.05031
1.71289	2.02225	0.30936
-0.74367	-0.81095	-0.06728
-0.15655	-0.26407	-0.10751
0	-0.04477	-0.04477
1.77756	1.95471	0.17715
0	0.00437	0.00437
0.29021	0.30302	0.0128
0	0.11489	0.11489
-4.7315	-4.7412	-0.0097
0	-0.04451	-0.04451
0.3481	0.44169	0.09359
0	-0.05498	-0.05498
0	-0.0082	-0.0082
3.15607	3.32743	0.17135
1.73131	1.57526	-0.15605
0.33337	0.55783	0.22446
-0.73642	-0.93732	-0.2009
-0.71278	-0.78137	-0.06859
-0.36652	-0.53016	-0.16364
0.15655	0.12336	-0.03319
0.36277	0.11379	-0.24898
1.7	1.76708	0.06708
-0.30022	-0.36204	-0.06182
0	-0.27785	-0.27785
-2.80056	-2.93718	-0.13662
-3.02288	-2.81577	0.20711
0	-0.03179	-0.03179
-4.29154	-4.32341	-0.03188
-2.52123	-2.56036	-0.03913
-3.10166	-2.9768	0.12486
0	-0.29865	-0.29865
-0.93338	-1.00588	-0.0725
-0.92091	-0.82545	0.09546
0.09025	0.07203	-0.01822
1.45107	1.5083	0.05723
-1.06654	-0.95319	0.11334
-0.17413	-0.09297	0.08116
0	-0.19457	-0.19457
0.74367	0.86646	0.12279
-1.95233	-2.45431	-0.50198
-0.7312	-0.65731	0.07389
2.48495	2.47741	-0.00755
-0.69989	-0.80161	-0.10172
5.40937	5.2714	-0.13796
-0.53229	-0.61911	-0.08682
0.32649	0.40594	0.07944
-1.44398	-1.51976	-0.07578
2.7135	2.45795	-0.25555
0	-0.10363	-0.10363
0	-0.05035	-0.05035
0	0.11222	0.11222
0	0.11075	0.11075
1.14272	1.25337	0.11065
-1.70501	-1.45003	0.25497
0.97616	1.06211	0.08595
0.67779	0.88641	0.20862
0.95959	1.11603	0.15644
1.71952	1.51173	-0.20779
0	0.04365	0.04365
-1.46424	-1.62549	-0.16125
0	-0.08265	-0.08265
0	-0.05001	-0.05001
3.83445	4.04053	0.20608
-0.35547	-0.48046	-0.12499
-0.51442	-0.43785	0.07657
1.33532	1.24104	-0.09428
-4.56614	-4.77234	-0.2062
0	-0.14088	-0.14088
-1.95169	-1.98537	-0.03369
0	-0.01295	-0.01295
0.36836	0.2911	-0.07726
3.59502	3.64183	0.04681
1.1806	1.54641	0.36581
0.7312	0.6942	-0.03701
-0.17497	-0.1672	0.00778
-5.35633	-5.32988	0.02646
-0.70542	-0.62661	0.07881
0	-0.0588	-0.0588
-1.44214	-1.31945	0.12269
0.37728	0.47388	0.0966
-0.09762	-0.07357	0.02405
1.44583	1.23885	-0.20698
0	-0.05066	-0.05066
0	-0.02671	-0.02671
2.50309	2.41669	-0.08641
3.16333	3.25531	0.09198
-3.1198	-3.04785	0.07194
0	0.07573	0.07573
0.71828	0.81491	0.09663
-0.33375	-0.20687	0.12688
0	-0.05158	-0.05158
-0.36277	-0.26636	0.0964
1.40346	1.27522	-0.12825
0.15103	0.3022	0.15118
-0.35914	-0.27747	0.08167
-1.70501	-1.41246	0.29255
-0.60945	-0.73012	-0.12067
0.15655	0.24844	0.09189
1.95894	1.79717	-0.16177
1.11007	0.91036	-0.1997
-3.82898	-3.88412	-0.05514
0	0.05435	0.05435
-0.66674	-0.73267	-0.06593
-1.14272	-0.95292	0.1898
2.90621	2.93678	0.03057
-1.06457	-1.36428	-0.29971
2.12582	1.78274	-0.34308
0	-0.21446	-0.21446
0	0.01186	0.01186
0	0.03486	0.03486
-0.16945	-0.17517	-0.00573
0.74778	0.32666	-0.42111
0.33889	0.27719	-0.06171
3.63276	3.76829	0.13553
3.85984	3.67605	-0.1838
0.71831	0.77725	0.05895
-0.29021	-0.2406	0.04961
-0.15287	-0.0729	0.07997
-1.74052	-1.70057	0.03995
-0.15471	-0.08816	0.06655
0	-0.00726	-0.00726
-1.9251	-1.64627	0.27883
-0.65661	-0.68541	-0.0288
0.76907	0.86813	0.09906
-0.30758	-0.34344	-0.03586
-1.86024	-1.91641	-0.05618
-2.08954	-2.3569	-0.26736
0	0.11173	0.11173
0.34995	0.43693	0.08699
-1.71589	-1.29044	0.42544
0	0.05682	0.05682
-2.55751	-2.47848	0.07903
0	-0.13684	-0.13684
0	-0.03964	-0.03964
2.17334	3.56331	1.38997
0	0.02245	0.02245
0	0.01735	0.01735
0.70014	0.87309	0.17294
0	-0.13365	-0.13365
-0.34442	-0.51828	-0.17386
-2.61538	-2.38325	0.23213
-0.54886	-0.50509	0.04377
0.09577	0.21722	0.12145
1.45832	1.48575	0.02743
0	-0.23309	-0.23309
0.19227	0.30611	0.11384
-0.54334	-0.75438	-0.21105
0	0.00541	0.00541
0	0.0692	0.0692
-0.49851	-0.40214	0.09638
1.2598	1.40285	0.14305
0.19227	0.16816	-0.02411
1.42372	1.25479	-0.16894
-0.15655	-0.13087	0.02568
-0.33521	-0.37617	-0.04095
-2.61918	-2.48082	0.13836
0	-0.00132	-0.00132
2.65222	2.59279	-0.05942
0.28296	0.43707	0.15411
1.12351	0.93651	-0.187
2.09046	2.02725	-0.06321
0.82201	1.01448	0.19247
0.83436	0.91805	0.08369
0.38126	0.28101	-0.10025
0	0.07487	0.07487
0.16945	0.23027	0.06082
0.56592	0.66016	0.09425
0	-0.1453	-0.1453
0	-0.02703	-0.02703
1.03751	1.05961	0.02209
1.86024	2.14886	0.28862
-1.43662	-1.59004	-0.15342
0	0.01021	0.01021
0	-0.14723	-0.14723
0.14919	0.33084	0.18166
-0.40993	-0.73373	-0.32381
0	-0.02845	-0.02845
-0.95774	-0.76138	0.19637
0	-0.0326	-0.0326
-1.76305	-1.54898	0.21407
3.41001	3.29921	-0.1108
-1.0793	-1.01072	0.06859
-0.67226	-0.6926	-0.02034
-2.17435	-1.8387	0.33566
-1.34224	-1.28082	0.06141
0.15655	0.23614	0.07959
0.16945	0.18645	0.017
-0.98111	-1.07635	-0.09524
-0.33521	-0.45429	-0.11908
0.09025	-0.00447	-0.09472
-0.18787	-0.13746	0.0504
0	-0.03082	-0.03082
0	-0.01798	-0.01798
0	0.04254	0.04254
-0.25756	-0.41328	-0.15571
0.73673	0.62718	-0.10955
-0.65569	0.01246	0.66815
-2.13651	-1.9536	0.1829

## Sheet: Figure 3c
Actual Fy (N)	Measured Fy (N)	Error Fy (N)
-0.66749	-0.80052	-0.13303
-0.17866	-0.08975	0.08891
4.13917	3.90455	-0.23463
0	0.04231	0.04231
1.4531	1.19955	-0.25356
-1.57844	-1.41016	0.16828
-1.4182	-1.28457	0.13363
0	-0.05846	-0.05846
0.78358	0.78809	0.00451
0.53044	0.57848	0.04804
1.71289	1.78248	0.06959
-0.74367	-0.47876	0.26491
0.15655	0.23209	0.07554
0	0.03599	0.03599
1.77756	1.60223	-0.17533
0	-0.03203	-0.03203
-0.29021	-0.27499	0.01522
0	0.08109	0.08109
-4.7315	-4.7218	0.0097
0	-0.09604	-0.09604
0.3481	0.32704	-0.02106
0	0.02309	0.02309
0	0.01712	0.01712
3.15607	3.36108	0.205
-1.73131	-1.7942	-0.0629
0.33337	0.25197	-0.0814
-0.73642	-0.61526	0.12115
-0.71278	-0.67523	0.03755
-0.36652	-0.32779	0.03873
-0.15655	-0.1631	-0.00654
-0.36277	-0.25202	0.11075
1.7	1.74542	0.04542
0.30022	0.25366	-0.04655
0	-0.54756	-0.54756
2.80056	2.82888	0.02832
3.02288	3.00768	-0.0152
0	-0.00534	-0.00534
-4.29154	-4.24468	0.04685
-2.52123	-2.32003	0.2012
-3.10166	-3.14429	-0.04263
0	-0.09637	-0.09637
0.93338	0.764	-0.16938
-0.92091	-0.84247	0.07844
-0.09025	-0.17782	-0.08757
1.45107	1.37372	-0.07735
-1.06654	-0.99524	0.07129
-0.17413	-0.09002	0.08411
0	-0.06356	-0.06356
-0.74367	-0.63456	0.10911
1.95233	2.24015	0.28783
-0.7312	-0.87624	-0.14504
2.48495	2.78279	0.29783
-0.69989	-0.58583	0.11406
-5.40937	-5.27151	0.13785
-0.53229	-0.57811	-0.04582
-0.32649	-0.33409	-0.0076
1.44398	1.21291	-0.23108
2.7135	2.64275	-0.07075
0	0.02195	0.02195
0	0.00445	0.00445
0	-0.00476	-0.00476
0	0.03946	0.03946
1.14272	1.06654	-0.07618
-1.70501	-1.60486	0.10015
-0.97616	-0.92761	0.04855
0.67779	0.63586	-0.04193
-0.95959	-1.09744	-0.13785
1.71952	1.92781	0.20829
0	0.01484	0.01484
-1.46424	-1.6436	-0.17936
0	-0.1882	-0.1882
0	-0.0509	-0.0509
-3.83445	-3.90121	-0.06676
0.35547	0.34442	-0.01105
-0.51442	-0.35213	0.16229
1.33532	1.40016	0.06484
4.56614	4.6616	0.09545
0	0.02362	0.02362
1.95169	1.67171	-0.27998
0	0.01629	0.01629
0.36836	0.32461	-0.04376
-3.59502	-4.04233	-0.44731
-1.1806	-1.46861	-0.288
-0.7312	-0.70841	0.02279
-0.17497	-0.11314	0.06183
-5.35633	-5.23634	0.11999
-0.70542	-0.51958	0.18583
0	-0.00392	-0.00392
1.44214	1.55012	0.10798
0.37728	0.24893	-0.12835
-0.09762	-0.03367	0.06395
1.44583	1.53051	0.08469
0	0.03317	0.03317
0	-0.01971	-0.01971
-2.50309	-2.73187	-0.22878
3.16333	3.34477	0.18144
3.1198	3.35755	0.23775
0	0.00779	0.00779
0.71828	0.74125	0.02297
0.33375	0.28016	-0.05359
0	-0.00178	-0.00178
-0.36277	-0.35322	0.00955
1.40346	1.45158	0.04811
-0.15103	-0.21919	-0.06816
0.35914	0.34769	-0.01145
1.70501	1.58773	-0.11728
-0.60945	-0.52078	0.08867
-0.15655	-0.12497	0.03159
1.95894	1.83449	-0.12445
-1.11007	-1.07077	0.0393
3.82898	3.91605	0.08707
0	0.06344	0.06344
0.66674	0.59019	-0.07655
-1.14272	-1.40038	-0.25766
2.90621	3.04716	0.14095
-1.06457	-1.24317	-0.1786
-2.12582	-1.93167	0.19414
0	0.0032	0.0032
0	0.0204	0.0204
0	-0.08559	-0.08559
-0.16945	-0.08271	0.08673
0.74778	0.75238	0.00461
0.33889	0.31716	-0.02173
-3.63276	-3.82733	-0.19457
3.85984	3.63545	-0.22439
-0.71831	-0.55262	0.16569
0.29021	0.24694	-0.04327
0.15287	0.1381	-0.01477
1.74052	1.5739	-0.16662
0.15471	0.14027	-0.01444
0	-0.0078	-0.0078
-1.9251	-2.02288	-0.09778
0.65661	0.39344	-0.26317
0.76907	0.64161	-0.12746
-0.30758	-0.16264	0.14494
-1.86024	-1.93919	-0.07896
2.08954	2.03707	-0.05246
0	0.01894	0.01894
-0.34995	-0.26498	0.08496
-1.71589	-1.99308	-0.27719
0	-0.02537	-0.02537
-2.55751	-2.45324	0.10426
0	0.03775	0.03775
0	0.00409	0.00409
2.17334	2.1395	-0.03384
0	0.00984	0.00984
0	-0.21457	-0.21457
0.70014	0.55482	-0.14533
0	-0.00864	-0.00864
-0.34442	-0.29462	0.0498
-2.61538	-3.1881	-0.57271
-0.54886	-0.33347	0.21539
0.09577	0.07034	-0.02544
1.45832	1.45733	-0.000997241
0	-0.06079	-0.06079
0.19227	0.06411	-0.12816
-0.54334	-0.58649	-0.04315
0	0.03066	0.03066
0	-0.01135	-0.01135
0.49851	0.46812	-0.03039
-1.2598	-1.26961	-0.00981
0.19227	0.10817	-0.0841
-1.42372	-1.47094	-0.04721
0.15655	0.13856	-0.01799
-0.33521	-0.36302	-0.02781
2.61918	2.57823	-0.04094
0	-0.03035	-0.03035
-2.65222	-3.00979	-0.35757
0.28296	0.18087	-0.10209
1.12351	1.16793	0.04442
-2.09046	-2.13747	-0.047
0.82201	0.53095	-0.29106
-0.83436	-0.66716	0.1672
-0.38126	-0.3456	0.03566
0	-0.06125	-0.06125
0.16945	0.13394	-0.03551
-0.56592	-0.39625	0.16967
0	-0.02985	-0.02985
0	-0.00883	-0.00883
1.03751	0.93407	-0.10344
-1.86024	-1.74311	0.11713
-1.43662	-2.3725	-0.93588
0	-0.03265	-0.03265
0	0.0109	0.0109
0.14919	0.04884	-0.10034
0.40993	0.45756	0.04763
0	0.02264	0.02264
-0.95774	-0.84453	0.11322
0	0.10482	0.10482
-1.76305	-1.49231	0.27074
-3.41001	-3.48806	-0.07805
-1.0793	-1.29848	-0.21918
0.67226	0.56081	-0.11146
2.17435	2.01131	-0.16304
1.34224	0.99263	-0.34961
-0.15655	-0.15801	-0.00145
0.16945	0.12323	-0.04621
-0.98111	-0.88725	0.09386
0.33521	0.26824	-0.06697
-0.09025	-0.04488	0.04537
-0.18787	-0.09566	0.09221
0	0.00641	0.00641
0	0.05489	0.05489
0	-0.07352	-0.07352
0.25756	0.37443	0.11686
0.73673	0.85888	0.12216
0.65569	0.73903	0.08334
2.13651	2.42126	0.28475

## Sheet: Figure 3d
Actual Fz (N)	Measured Fz (N)	Error Fz (N)
-1.72903	-1.70807	0.02097
-0.95526	-0.90673	0.04853
-10.7219	-10.79	-0.06808
0	0.00997	0.00997
-2.37291	-2.53182	-0.15891
-8.4398	-8.54639	-0.10659
-7.58302	-7.57724	0.00578
0	-0.02938	-0.02938
-2.02974	-2.27613	-0.2464
-2.83625	-2.86067	-0.02442
-9.15871	-9.12406	0.03465
-1.92637	-2.24649	-0.32012
-0.83709	-0.85776	-0.02067
0	0.00624	0.00624
-4.60449	-4.20727	0.39722
0	-0.01795	-0.01795
-0.75175	-0.73612	0.01564
-4.02	-3.86814	0.15186
-12.2976	-12.3567	-0.05909
-12.02	-12.2263	-0.20626
-1.86129	-1.82387	0.03742
0	-0.00571	-0.00571
-0.44	-0.38641	0.05359
-8.17533	-8.21123	-0.03591
-9.25719	-9.23186	0.02533
-1.7825	-1.76013	0.02237
-1.90758	-1.92437	-0.01679
-3.81121	-3.75758	0.05362
-1.95977	-1.89757	0.06219
-0.83709	-0.99222	-0.15513
-0.93969	-0.7582	0.18149
-9.08978	-9.07984	0.00993
-1.60524	-1.62181	-0.01657
-12.58	-12.3289	0.25113
-7.25443	-7.3542	-0.09977
-4.93634	-5.28148	-0.34513
0	0.000500956	0.000500956
-11.1166	-11.1394	-0.02288
-6.53086	-6.31487	0.21599
-8.03437	-7.74238	0.292
-7.8	-7.74654	0.05346
-1.5242	-1.61063	-0.08642
-4.92404	-5.26758	-0.34354
-0.48256	-0.6063	-0.12374
-3.75877	-3.69252	0.06625
-2.7627	-2.70415	0.05855
-0.45105	-0.55828	-0.10723
-7.74	-7.7862	-0.0462
-1.92637	-1.91357	0.0128
-10.439	-10.3029	0.13611
-3.90969	-3.90992	-0.000234651
-6.43689	-6.3456	0.09129
-3.74227	-3.60363	0.13864
-8.83346	-8.67649	0.15697
-2.84609	-2.84146	0.00463
-0.84572	-0.84856	-0.00283
-7.72089	-7.75676	-0.03586
-7.0289	-6.82997	0.19893
0	-0.00154	-0.00154
0	0.00352	0.00352
-4	-3.79072	0.20928
-0.86	-0.76426	0.09574
-2.96003	-2.91576	0.04427
-4.41656	-4.17078	0.24578
-5.21948	-4.99148	0.228
-3.62409	-3.3272	0.29689
-5.13085	-4.98157	0.14927
-4.45414	-4.60635	-0.15221
-0.91	-0.97329	-0.06329
-7.82922	-7.74272	0.08651
-7.74	-7.51564	0.22436
0	-0.01956	-0.01956
-9.93255	-10.2854	-0.35289
-1.90068	-1.90989	-0.00922
-0.84004	-0.82828	0.01177
-7.13986	-7.12387	0.01598
-7.45648	-7.78435	-0.32787
-5.94	-5.87828	0.06172
-5.05555	-5.04159	0.01395
0	-0.00179	-0.00179
-1.96962	-1.91426	0.05535
-9.31235	-9.44321	-0.13086
-6.31262	-6.13718	0.17544
-3.90969	-3.72887	0.18082
-0.93557	-0.80698	0.12859
-8.74686	-8.7033	0.04355
-3.77181	-3.97291	-0.2011
0	-0.000723745	-0.000723745
-7.71104	-7.77239	-0.06134
-0.97728	-0.83701	0.14027
-0.52195	-0.45001	0.07194
-7.73074	-7.46967	0.26107
-1.44	-1.32759	0.11241
0	-0.01158	-0.01158
-6.48388	-6.46686	0.01702
-8.19412	-7.94522	0.2489
-8.08136	-7.96101	0.12034
-0.46	-0.53282	-0.07282
-1.86059	-1.8196	0.04099
-0.86452	-0.89573	-0.03121
0	-0.01254	-0.01254
-0.93969	-1.12273	-0.18304
-7.50424	-7.58418	-0.07994
-0.80754	-0.93189	-0.12435
-0.9303	-0.80328	0.12702
-4.41656	-4.63273	-0.21617
-1.57868	-1.53852	0.04016
-0.83709	-0.79143	0.04565
-5.07434	-4.95008	0.12426
-2.87546	-2.97088	-0.09542
-6.2527	-6.6184	-0.3657
-2.03	-2.03757	-0.00757
-3.565	-3.56504	-3.75846e-05
-2.96003	-3.22463	-0.2646
-4.74582	-5.07076	-0.32494
-5.69219	-5.71446	-0.02227
-5.5066	-5.82241	-0.31581
0	0.00367	0.00367
-0.84	-0.91397	-0.07397
0	-0.04482	-0.04482
-0.90602	-1.02856	-0.12253
-3.99832	-3.62134	0.37698
-1.81205	-1.72422	0.08782
-5.93227	-6.26551	-0.33323
-9.99833	-9.84928	0.14905
-3.84075	-3.65765	0.1831
-0.75175	-0.70308	0.04868
-0.81739	-0.85975	-0.04236
-9.30643	-9.35171	-0.04527
-0.82724	-0.72803	0.09921
0	-0.00814	-0.00814
-3.14367	-3.47353	-0.32986
-1.70084	-1.76248	-0.06164
-1.99215	-1.91728	0.07486
-1.64463	-1.79364	-0.14901
-9.94656	-9.88669	0.05987
-5.41263	-5.62953	-0.2169
-0.45	-0.42732	0.02268
-1.87113	-1.76931	0.10182
-4.44475	-4.74082	-0.29607
-1.44	-1.3744	0.0656
-6.62483	-6.67873	-0.0539
-2.89	-2.92746	-0.03746
0	-0.00716	-0.00716
-11.6207	-11.0931	0.52764
-1.99	-1.9191	0.0709
-10.05	-9.96823	0.08177
-1.81361	-1.65291	0.1607
-1.98	-1.90887	0.07113
-1.84159	-1.76302	0.07857
-13.9843	-13.6615	0.32275
-2.93473	-3.11364	-0.17892
-0.5121	-0.47192	0.04018
-3.77756	-3.96691	-0.18935
-5.93	-5.86757	0.06243
-0.49804	-0.50794	-0.00991
-2.90518	-2.91189	-0.00671
-0.45	-0.43904	0.01096
-0.92	-0.87335	0.04665
-0.81406	-0.70684	0.10722
-6.73609	-6.61044	0.12565
-0.49804	-0.42997	0.06807
-7.61256	-7.65631	-0.04375
-0.83709	-0.80042	0.03667
-1.79235	-1.78482	0.00753
-6.78458	-6.73934	0.04524
0	-0.01626	-0.01626
-14.1812	-13.872	0.30922
-0.73296	-0.65479	0.07817
-6.00733	-6.05471	-0.04739
-11.1776	-11.0871	0.0905
-1.34234	-1.29512	0.04721
-2.16129	-1.52102	0.64028
-2.03855	-1.79615	0.2424
0	-0.04569	-0.04569
-0.90602	-0.76266	0.14336
-1.46592	-1.41035	0.05557
-2.9	-2.88191	0.01809
0	-0.01253	-0.01253
-2.68752	-2.79048	-0.10296
-9.94656	-9.83161	0.11495
-7.6815	-6.23473	1.44677
-5.85	-5.60576	0.24424
-1.98	-1.90456	0.07544
-0.79769	-0.77804	0.01966
-1.06185	-1.08263	-0.02078
0	0.01428	0.01428
-5.121	-5.00134	0.11966
-3.82	-3.73152	0.08848
-4.56691	-4.96133	-0.39443
-8.83311	-8.88451	-0.0514
-5.77097	-5.68713	0.08384
-3.59455	-3.72744	-0.13289
-3.5507	-3.84776	-0.29706
-3.47686	-3.44959	0.02728
-0.83709	-0.81172	0.02537
-0.90602	-0.94021	-0.03419
-1.60215	-1.6426	-0.04045
-1.79235	-1.7476	0.04475
-0.48256	-0.42254	0.06001
-1.0045	-0.91097	0.09353
0	-0.02111	-0.02111
-4.05	-4.11226	-0.06226
-0.41	-0.51108	-0.10108
-0.66718	-0.69306	-0.02588
-3.93923	-3.96266	-0.02343
-3.50592	-3.78187	-0.27596
-11.4238	-11.404	0.01978

## Sheet: Figure 3e
Actual Mx (mN·m)	Measured Mx (mN·m)	Error Mx (mN·m)
6.91614	6.76757	-0.14857
-3.82105	-3.67303	0.14802
0	-2.30191	-2.30191
0	-0.49378	-0.49378
0	-0.01323	-0.01323
33.7592	33.6767	-0.08246
-30.3321	-30.1971	0.13503
0	0.03427	0.03427
8.11894	7.99119	-0.12775
-11.345	-11.4838	-0.13884
36.6349	36.5831	-0.05176
-7.70548	-7.70205	0.00343
-3.34835	-3.32558	0.02276
0	-0.22211	-0.22211
-18.418	-18.3201	0.09784
0	0.04244	0.04244
0	0.12898	0.12898
-16.08	-15.9538	0.12617
0	0.1465	0.1465
-48.08	-48.7836	-0.70362
7.44515	7.27288	-0.17227
0	-0.01721	-0.01721
1.76	1.76052	0.000523666
0	-1.35622	-1.35622
-37.0288	-36.8965	0.13228
-7.13001	-7.24158	-0.11157
-7.6303	-7.67601	-0.0457
15.2448	15.2851	0.04025
0	0.13021	0.13021
3.34835	3.32526	-0.02308
3.75877	3.76242	0.00365
-36.3591	-36.3155	0.04357
6.42095	6.54098	0.12004
-50.32	-48.2141	2.10589
-29.0177	-29.1782	-0.16047
0	-0.0411	-0.0411
0	-0.09399	-0.09399
44.4663	44.4175	-0.04879
-26.1234	-26.3795	-0.25602
-32.1375	-32.0607	0.07684
0	0.23182	0.23182
0	0.12458	0.12458
-19.6962	-19.5542	0.14193
1.93022	1.93603	0.00581
15.0351	15.1619	0.12684
-11.0508	-11.1754	-0.12463
-1.80421	-1.77455	0.02966
-30.96	-31.202	-0.24203
-7.70548	-7.31162	0.39386
0	-0.19892	-0.19892
0	-0.0241	-0.0241
-25.7476	-25.3701	0.3775
-14.9691	-14.9935	-0.02439
0	-0.000779157	-0.000779157
0	0.04708	0.04708
-3.38289	-3.27979	0.1031
-30.8836	-30.8044	0.07922
-28.1156	-28.4179	-0.30232
0	0.02246	0.02246
0	-0.05776	-0.05776
16	15.6262	-0.37385
0	-0.09858	-0.09858
11.8401	11.9127	0.07255
-17.6662	-17.465	0.20122
-20.8779	-19.9716	0.90631
-14.4964	-14.4504	0.046
0	0.12362	0.12362
-17.8166	-17.5536	0.26297
3.64	3.64441	0.00441
0	-0.22555	-0.22555
-30.96	-31.2592	-0.29916
0	0.34425	0.34425
0	-0.04478	-0.04478
-7.60272	-7.21975	0.38297
0	-0.04568	-0.04568
-28.5594	-28.2253	0.33409
0	-0.11255	-0.11255
-23.76	-23.5884	0.17162
-20.2222	-20.177	0.04519
0	-0.25588	-0.25588
0	-0.07317	-0.07317
-37.2494	-37.502	-0.25262
0	0.1184	0.1184
15.6387	15.75	0.1112
3.74227	3.65506	-0.08721
0	0.10954	0.10954
-15.0872	-14.9785	0.1088
0	0.11185	0.11185
-30.8442	-30.6986	0.14554
3.90912	3.76221	-0.14691
2.08779	2.0353	-0.05249
-30.923	-32.9493	-2.02635
0	0.01558	0.01558
0	0.03921	0.03921
-25.9355	-25.6888	0.24676
-32.7765	-32.6755	0.10096
0	0.34963	0.34963
-1.84	-1.81666	0.02334
7.44237	7.3902	-0.05216
3.45807	3.32671	-0.13136
0	-0.00758	-0.00758
3.75877	3.76507	0.0063
30.0169	30.1793	0.16233
-3.23017	-3.3006	-0.07043
0	0.07243	0.07243
0	-0.14856	-0.14856
0	0.11367	0.11367
0	-0.06827	-0.06827
20.2974	20.2503	-0.04705
0	0.07524	0.07524
0	0.04983	0.04983
-8.12	-8.10509	0.01491
-14.26	-14.4302	-0.17016
11.8401	11.6569	-0.1832
0	0.22723	0.22723
22.7688	22.7521	-0.01661
22.0264	20.0518	-1.97462
0	0.3542	0.3542
-3.36	-3.39382	-0.03382
0	0.34673	0.34673
-3.62409	-3.67414	-0.05005
15.9933	16.0932	0.09996
7.24819	7.21746	-0.03073
0	-0.02129	-0.02129
-39.9933	-40.1096	-0.11624
-15.363	-15.034	0.32902
3.00702	2.94452	-0.0625
3.26956	3.2338	-0.03576
-37.2257	-37.1878	0.03796
3.30895	3.23361	-0.07534
0	-0.17731	-0.17731
0	0.05151	0.05151
-6.80337	-6.96317	-0.1598
7.96859	7.93401	-0.03458
-6.57852	-6.5803	-0.00178
0	-0.09536	-0.09536
-21.6505	-21.438	0.21249
0	0.01081	0.01081
-7.48454	-7.31104	0.1735
0	-0.06478	-0.06478
-5.76	-5.71238	0.04762
26.4993	26.5533	0.05396
11.56	11.6593	0.09935
0	0.00859	0.00859
46.4829	43.6783	-2.8046
-7.96	-7.95931	0.000687497
0	0.13866	0.13866
-7.25443	-7.24229	0.01214
7.92	8.05973	0.13973
-7.36636	-7.18878	0.17758
-55.9371	-53.9169	2.02019
-11.7389	-11.7997	-0.06077
0	-0.02247	-0.02247
0	-0.1237	-0.1237
0	0.25014	0.25014
-1.99215	-2.13326	-0.14111
11.6207	11.9339	0.31322
-1.8	-1.64432	0.15568
-3.68	-3.65345	0.02655
0	0.13616	0.13616
26.9443	26.8366	-0.10778
1.99215	1.97083	-0.02132
-30.4503	-30.5479	-0.09767
-3.34835	-3.38828	-0.03994
7.1694	7.42533	0.25593
27.1383	27.102	-0.03635
0	0.08371	0.08371
56.7249	56.5312	-0.1937
0	-0.08957	-0.08957
24.0293	23.9238	-0.10552
-44.7103	-44.5366	0.17364
0	0.03295	0.03295
8.64517	9.24358	0.59841
8.15421	8.28099	0.12678
0	0.04298	0.04298
3.62409	3.4953	-0.12879
5.86368	5.98625	0.12256
0	0.03624	0.03624
0	-0.00717	-0.00717
0	-0.21626	-0.21626
-39.7862	-39.4151	0.3711
30.726	35.7997	5.07365
-23.4	-23.2974	0.10263
0	0.05389	0.05389
-3.19078	-3.31552	-0.12474
-4.24741	-3.98104	0.26637
0	-0.17706	-0.17706
20.484	20.5711	0.08707
-15.28	-15.271	0.009
18.2676	18.2681	0.0005194
35.3324	35.2784	-0.05407
0	-0.09941	-0.09941
0	-0.27696	-0.27696
0	-0.28394	-0.28394
-13.9075	-13.8411	0.06634
-3.34835	-3.24089	0.10746
-3.62409	-3.64063	-0.01653
0	0.05253	0.05253
0	0.11273	0.11273
1.93022	1.95944	0.02922
0	-0.04107	-0.04107
0	0.05151	0.05151
16.2	16.1231	-0.07687
1.64	1.63334	-0.00666
-2.66873	-2.75975	-0.09102
15.7569	15.5212	-0.23568
14.0237	11.3443	-2.67936
-45.6951	-45.7126	-0.01756

[truncated: 8 more sheets: Figure 3f, Figure 3g, Figure 3h, Figure 3i, Figure 3j, Figure 4c, Figure 4d, Figure 5b]
